# Supplementary material for: Early Root Transcriptomic Changes in Wheat Seedlings Colonized by Trichoderma harzianum Under Different Inorganic Nitrogen Supplies
Source: Front Microbiol. 2019 Oct 25;10:2444. doi: 10.3389/fmicb.2019.02444 (PMC6842963; doi:10.3389/fmicb.2019.02444)
Supplement: TABLE S2 — List of genes that showed at least a twofold significant change in expression using a P-value < 0.015 in at least one of the eight assayed conditions (as described in Materials and Methods). [file Table_2.XLSX]

## Sheet: Hoja1
FC2 p<0.015
			T0N0.1 respect to T0N0
			T0N0.5 respect to T0N0
			T0N1 respect to T0N0
			T1T0.1 repect to T1N0
			T1T0.5 repect to T1N0
			T1T1 repect to T1N0
			T1N0 respect to T0N0
			T1N0.1 respect to T0N0.1
			T1N0.5 respect to T0N0.5
			T1N1 respect to T0N1
Probe Set ID	Ensembl ID	HOMOLOGY (e value)	FUNCTION	CONDITION
Ta.1215.1.S1_at	TraesCS5B01G233500.1	Putative ripening-related protein 2 (-103)	Ripening of plants	-9.95	-8.62
Ta.13737.1.S1_s_at	TraesCS3D01G407700.1	Cysteine peptidase (0.0)	Germinating seeds	-5.88	-5.3
TaAffx.97181.1.S1_s_at	TraesCS1A01G175200.1	Non-specific lipid-transfer protein (-41)	Lipid transport	-3.05	-5.39
Ta.25004.1.A1_at	No match	No match	No match	2.41
Ta.1526.1.S1_x_at	TraesCS3B01G062800.1	Non-specific lipid-transfer protein (-54)	Lipid transport		-2.65
	TraesCS3B01G062900.1
Ta.14033.2.S1_at	No match	No match	No match		-2.13
Ta.16251.2.S1_x_at	TraesCS4A01G040000.1	Hypothetical protein	Hypothetical protein		-2.05
	TraesCS4B01G261200.1
	TraesCS4D01G260800.1
Ta.21439.1.S1_s_at	TraesCS3A01G390000.1	F-box protein (0.0)	Ubiquitination of proteins		-2.03
	TraesCS3B01G418800.1
	TraesCS3D01G379700.1
Ta.1995.3.S1_a_at	TraesCS4A01G250800.1	Endoplasmic reticulum Oxidoreductin-1 (0.0)	Oxidoreductase		2.04			2.23
	TraesCS4B01G064100.1
	TraesCS4D01G063000.1
Ta.16530.1.A1_at	TraesCS3A01G471800.1	Aspartic-type endopeptidase (0.0)	Proteolysis		2.73
Ta.25294.1.S1_at	TraesCS1A01G076900.1	Protein LNK4-like (0.0)	Transcriptional coactivator		6.12				5.24
	TraesCS1B01G095000.1
	TraesCS1D01G079100.1
TaAffx.129103.1.S1_at	TraesCS3B01G074200.1	Hypothetical protein	Hypothetical protein					-55.45
TaAffx.86321.1.S1_at	TraesCS4A01G034300.1	Expansin (-157)	Salt tolerance					-2.38
	TraesCS4D01G270400.1
TaAffx.50907.3.S1_s_at	No match	No match	No match					-2.19
TaAffx.12816.1.A1_at	No match	No match	No match					-2.08
Ta.7239.1.A1_at	TraesCS4D01G057300.1	Hypothetical protein	Hypothetical protein					-2.08
Ta.22221.1.S1_x_at	TraesCS4A01G419400.1	Arginine decarboxylase (0.0)	Tolerance to abiotic stress					2.02
	TraesCS7D01G063900.1
TaAffx.7266.1.S1_at	TraesCS6D01G191100.1	Hypothetical protein	Hypothetical protein					2.03
TaAffx.15261.3.S1_at	No match	No match	No match					2.03
TaAffx.78755.1.S1_at	No match	No match	No match					2.04
Ta.23309.1.S1_at	No match	No match	No match					2.06
Ta.5825.1.S1_x_at	TraesCS3A01G182400.1	Hypothetical protein	Hypothetical protein					2.12
Ta.9392.2.A1_at	TraesCS5A01G341000.1	Enoyl-CoA hydratase (0.0)	Lipid and fatty acid metabolism					2.19
Ta.13281.1.S1_at	TraesCS3A01G102200.1	Pyruvate decarboxylase (0.0)	Lipid and fatty acid metabolism					2.21
	TraesCS3B01G120000.1
	TraesCS3D01G104500.1
Ta.15199.1.S1_at	No match	No match	No match					2.3
Ta.8970.1.A1_s_at	TraesCS1A01G386500.1	beta-16-N-acetylglucosaminyltransferase (0.0)	Polysaccharide biosynthesis					2.43
	TraesCS1B01G413900.1
	TraesCS1D01G394500.1
Ta.20434.2.S1_x_at	TraesCS3B01G514800.1	Xylanase inhibitor (0.0)	Proteolysis (related to biotic and abiotic stress)					2.6
	TraesCS3D01G467300.1
	TraesCS3D01G467500.1
TaAffx.5215.1.S1_at	TraesCS6B01G192000.1	Hypothetical protein	Hypothetical protein					2.62
	TraesCS6D01G153200.1
Ta.23066.1.S1_s_at	TraesCS2A01G205900.1	Hypothetical protein	Hypothetical protein					3.06
Ta.19041.1.S1_at	TraesCS2B01G561300.1	Hypothetical protein	Hypothetical protein					3.28
Ta.9063.3.S1_at	TraesCS6A01G219500.1	S-adenosyl methionine decarboxylase (0.0)	Spermine and spermidine biosynthetic process					3.33
Ta.21061.1.S1_x_at	TraesCS7A01G398900.1	Cytochrome P450 (0.0)	Oxidoreductase (biosynthesis of hormones. fatty acids. defense compounds....)					3.42
Ta.24665.2.S1_at	No match	No match	No match					3.72
Ta.8949.1.A1_at	TraesCS3A01G138300.1	Subtilisin-like protease (0.0)	Proteolysis					3.86
	TraesCS3A01G138400.1
Ta.8405.1.A1_at	No match	No match	No match					4.74
Ta.26151.1.A1_at	TraesCS3B01G155900.1	Subtilisin-like protease (0.0)	Proteolysis					4.8
Ta.21056.1.S1_at	TraesCS1A01G231200.1	Ethylen-responsive trancription factor (-65)	Regulation of transcription					5.75
TaAffx.29126.1.S1_at	TraesCS5A01G262400.1	Calcium-binding EF-hand family like prot (-75)	Frost tolerance					6.04
Ta.27299.1.S1_x_at	TraesCS3B01G455200.1	Hypothetical protein	Hypothetical protein					6.64
Ta.905.2.S1_x_at	TraesCS7D01G032000.1	Avenin-like a precursor (-75)	Nutrient reservoir					-3.81			-3.1
TaAffx.42864.3.S1_x_at	TraesCS7D01G032000.1	Avenin-like a precursor (-75)	Nutrient reservoir					-3.46
TaAffx.119928.1.A1_s_at	TraesCS5A01G131600.1	Two-component response regulator ARR8 (-130)	Signal transduction response regulator					-3.1
Ta.4006.1.A1_at	No match	No match	No match					-2.72
Ta.3391.1.A1_s_at	TraesCS1B01G204100.1	Multicopper oxidase-like protein (0.0)	Oxidoreductase					-2.16
Ta.15927.1.S1_at	TraesCS5B01G317200.1	Cytochrome P450 (0.0)	Oxidoreductase					-2.07
	TraesCS5D01G322900.1
Ta.241.1.S1_at	TraesCS3A01G233800.1	Potassium channel AKT1 (0.0)	Transmembrane transporter related to stress tolerance and growth					-2.01
Ta.19609.1.S1_at	TraesCS1A01G348800.1	Cytochrome P450 (0.0)	Oxidoreductase					2
	TraesCS1D01G351800.1
Ta.19295.1.S1_at	TraesCS1D01G351800.1	Cytochrome P450 (0.0)	Oxidoreductase					2
TaAffx.6514.1.S1_at	TraesCS1A01G289800.1	Hypothetical protein	Hypothetical protein					2.02
	TraesCS1D01G288700.1
Ta.5289.1.S1_at	TraesCS2A01G202000.1	Detoxification protein (0.0)	Transmembrane transport					2.06
	TraesCS2B01G229100.1
	TraesCS2D01G214300.1
TaAffx.6514.1.S1_x_at	TraesCS1A01G289800.1	Hypothetical protein	Hypothetical protein					2.07
TaAffx.115983.1.S1_at	TraesCS7A01G478700.1	Hypothetical protein	Hypothetical protein					2.2
	TraesCS7B01G381400.1
Ta.6243.1.A1_at	TraesCS4A01G071100.1	Glycosyl hydrolase (0.0)	Carbohydrate metabolism					2.29
	TraesCS4B01G227000.1
	TraesCS4D01G227700.1
Ta.22221.1.S1_a_at	TraesCS4A01G419400.1	Arginine decarboxylase (0.0)	Spermidine biosynthetic process (related to abiotic stress tolerance)					2.3
	TraesCS7D01G063900.1
Ta.15081.1.S1_at	TraesCS5B01G436300.1	UDP-glucosyl transferase (0.0)	Terpenoid biosynthesis				-2.64	2.38
Ta.5367.1.S1_s_at	TraesCS5A01G468300.1	Stress-induced transcription factor SNAC1 (0.0)	Regulation of transcription (related to salt and drought tolerance)					2.53
	TraesCS5D01G481200.2
TaAffx.132318.2.S1_at	No transcript		Hypothetical protein					2.55
Ta.10295.1.S1_x_at	TraesCS7B01G354800.1	Carbonic anhydrase (-147)	Signaling					2.65
	TraesCS7D01G443400.1
Ta.5673.1.S1_at	TraesCS6A01G059600.1	Hypothetical protein	Hypothetical protein					2.65
	TraesCSU01G122000.1
	TraesCS6B01G080000.1
Ta.21297.1.S1_at	TraesCS3B01G524700.1	beta-1,3 glucanase (0.0)	Carbohydrate metabolism					2.7
Ta.22556.1.S1_x_at	TraesCS5A01G386000.1	Hypothetical protein	Hypothetical protein					2.85
	TraesCS5B01G391000.1
	TraesCS5D01G395900.1
Ta.10295.1.S1_at	TraesCS7B01G354800.1	Carbonic anhydrase (-147)	Signaling					2.86
	TraesCS7D01G443400.1
TaAffx.15836.1.S1_at	TraesCS2A01G593300.1	Hypothetical protein	Hypothetical protein					3.06
	TraesCS2D01G561400.1
Ta.12059.1.S1_at	TraesCS4A01G259300.1	Phenolic glucosidase malonyltransferase (0.0)	Secondary metabolism					3.14
	TraesCS4B01G055400.1
	TraesCS4D01G055700.1
TaAffx.37720.1.S1_at	TraesCS7B01G236300.1	Putative GTP-binding protein SAR1 (-128)	Intracellular protein transport					3.27
	TraesCS7D01G332100.1
Ta.19858.1.A1_x_at	TraesCS4A01G269300.1	Hypothetical protein	Hypothetical protein					3.37
Ta.21307.2.S1_x_at	TraesCS3B01G578600.1	Cationic peroxidase SPC4 (0.0)	Response to oxidative stress					3.39
	TraesCS3D01G517800.1
TaAffx.38635.1.A1_at	TraesCS6A01G175800.1	Transcription factor HY5-like (-94)	Regulation of transcription					3.8
	TraesCS6B01G209600.1
	TraesCS6D01G167800.1
Ta.3564.2.S1_a_at	TraesCS1A01G188200.1	2-oxoglutarate-Fe (II) type oxidoreductase (0.0)	Oxidoreductase					5.74
	TraesCS1B01G196000.1
	TraesCS1D01G188100.1
Ta.22338.2.S1_a_at	TraesCS1A01G231200.1	Ethylene-responsive transcription factor RAP2-3-like (-64)	Regulation of transcription					5.87
TaAffx.50125.2.S1_at	TraesCS2A01G322500.1	Cytochrome P450 (0.0)	Oxidoreductase					6.13
TaAffx.42793.1.A1_x_at	TraesCS6A01G018200.1	UDP-glucosyl transferase (0.0)	Terpenoid biosynthesis					7.2
TaAffx.70601.1.S1_at	TraesCS5A01G016200.1	PDR-type ABC transporter (0.0)	Pleiotropic drug resistance				-2.22	7.73	8.47
Ta.21061.2.S1_x_at	No transcript		Hypothetical protein					8.53
Ta.97.1.S1_at	TraesCS5D01G050200.1	Hypothetical protein	Hypothetical protein					9.32
Ta.5861.2.S1_at	TraesCS5A01G267700.1	Hypothetical protein	Hypothetical protein					15.49		11.27
Ta.21061.2.S1_at	No transcript		Hypothetical protein					19.01
Ta.18938.1.S1_at	TraesCS6D01G139900.1	Transcription factor BHLM150-like (-87)	Regulation of transcription						-4.9
Ta.16173.1.S1_at	TraesCS6A01G364100.1	UDP-glucosyl transferase (0.0)	Terpenoid biosynthesis						-4.35
Ta.10197.1.S1_at	TraesCS5A01G524200.1	beta-glucanase (-125)	Carbohydrate metabolism						-4.27
TaAffx.98159.1.S1_s_at	TraesCS4A01G106800.1	Probable RNA-binding protein ARP1 (-110)	Nucleic acid binding						-3.28
	TraesCS4B01G197500.1
	TraesCS4D01G198000.1
TaAffx.38139.2.A1_at	TraesCS1A01G020700.1	Phosphatidylinositol phosphatase SAC1 (0.0)	Lipid and fatty acid metabolism						-2.92
Ta.21003.2.S1_a_at	TraesCS7A01G148900.1	Hypothetical protein	Hypothetical protein						-2.68
TaAffx.7956.1.S1_at	TraesCS5B01G102200.1	Esterase/lipase (0.0)	Lipid and fatty acid metabolism						-2.64
TaAffx.113545.1.S1_at	No transcript		Hypothetical protein						-2.33
Ta.12877.1.S1_at	No match	No match	No match						-2.33
Ta.29552.1.S1_a_at	No transcript		Hypothetical protein						-2.16
Ta.12944.1.S1_at	No transcript		Hypothetical protein						-2.16
Ta.25744.1.S1_at	TraesCS2A01G456600.1	MYB transcription factor (-77)	Regulation of transcription (related to abiotic stress)						-2.04
	TraesCS2B01G478700.1
	TraesCS2D01G456900.1
Ta.24423.1.S1_s_at	TraesCS4B01G375600.1	Expansin-B7-like (-180)	Salt tolerance						2.23
Ta.8585.1.S1_at	TraesCS5A01G427400.1	Esterase/lipase (0.0)	Lipid and fatty acid metabolism						2.32
	TraesCS5B01G4294000.1
	TraesCS5D01G435400.1
Ta.1120.1.S1_x_at	TraesCS6A01G018000.1	UDP-glucosyl transferase (0.0)	Terpenoid biosynthesis						2.32
Ta.8196.3.S1_x_at	No transcript		Hypothetical protein						2.4
Ta.8196.3.S1_at	No transcript		Hypothetical protein						2.43
Ta.4921.1.S1_at	TraesCS4B01G353800.1	UDP-glucose transporter (0.0)	Polysaccharide biosynthesis						2.46
	TraesCS5A01G521500.1
Ta.19591.1.A1_at	TraesCS5B01G064000.1	beta-1,3 glucanase (0.0)	Carbohydrate metabolism						2.62
	TraesCS5D01G064100.1
Ta.9216.2.A1_x_at	No transcript		Hypothetical protein						2.75
Ta.8196.1.S1_x_at	TraesCS6A01G258500.1	2-C-methyl-D-erythritol 2.4-cyclodiphosphate synthase (-103)	Terpenoid biosynthesis						2.77
	TraesCS6D01G239700.1
Ta.8196.1.S1_a_at	TraesCS6A01G258500.1	Hypothetical protein	Hypothetical protein						2.77
	TraesCS6D01G239700.1
Ta.9216.2.A1_at	No transcript		Hypothetical protein						3.24
TaAffx.12271.2.S1_at	No transcript		Hypothetical protein						3.25
Ta.13922.1.S1_at	No transcript		Hypothetical protein						3.39
TaAffx.3542.1.S1_at	TraesCS4A01G290800.1	Hypothetical protein	Hypothetical protein						3.51
TaAffx.124483.1.A1_at	No transcript		Hypothetical protein						3.51
Ta.14230.1.S1_at	TraesCS2B01G184300.1	Subtilisin-chymotrypsin inhibitor-2 (-33)	Response to wounding						4.59
Ta.12666.1.S1_at	TraesCS3B01G428100.1	Senescence protein (-33)	Response to stress						4.83
Ta.24738.1.S1_x_at	No transcript		Hypothetical protein						5.13
TaAffx.9022.1.S1_at	TraesCS2B01G241200.1	beta-1,3 glucanase (0.0)	Carbohydrate metabolism						5.95
Ta.6051.3.S1_x_at	TraesCS7A01G371600.1	Chitinase (0.0)	Carbohydrate metabolism						6.34
Ta.27314.1.S1_at	TraesCS3A01G478500.1	Somatic embryogenesis receptor kinase (-115)	Signaling						8.3
	TraesCS3B01G522000.1
Ta.9401.3.S1_at	TraesCS2B01G201000.1	Hypothetical protein	Hypothetical protein						10.61
Ta.9401.3.S1_x_at	TraesCS2B01G201000.1	Hypothetical protein	Hypothetical protein						12.1
Ta.25771.1.A1_at	TraesCS3B01G489800.1	Laccase (0.0)	Lignin catabolic process						12.67
Ta.9401.1.S1_a_at	TraesCS2A01G174600.1	Hypothetical protein	Hypothetical protein						13.56
	TraesCS2B01G201000.1
	TraesCS2D01G182000.1
Ta.14165.1.S1_at	TraesCS2B01G606200.1	5-pentadecatrienyl resorcinol O-methyltransferase (-176)	Methyltransferase induced by pathogens						36.53
	TraesCS2B01G606500.1
Ta.1579.1.A1_at	No transcript		Hypothetical protein						-3.85
TaAffx.57166.1.S1_at	No transcript		Hypothetical protein						-3.61
TaAffx.12592.2.S1_at	No transcript		Hypothetical protein						-3.24
TaAffx.124202.2.S1_at	TraesCS3B01G020300.1	Polygalacturonase (0.0)	Carbohydrate metabolism						-3.01	-3.2
Ta.10328.1.S1_at	TraesCS4B01G393000.1	Hypothetical protein	Hypothetical protein						-2.85
TaAffx.86713.1.S1_at	TraesCS2B01G369900.1	Hypothetical protein	Hypothetical protein						-2.64
Ta.7595.1.A1_at	TraesCS2D01G203000.1	Hypothetical protein	Hypothetical protein						-2.4
Ta.24624.1.S1_at	No transcript		Hypothetical protein						-2.36
Ta.30479.1.A1_at	No transcript		Hypothetical protein						-2.19
Ta.15067.1.S1_x_at	TraesCS6B01G088900.1	Calcium-binding protein KIC-like (-66)	Binding						2
Ta.2728.1.S1_at	TraesCS4B01G311100.1	Pheophorbide A oxigenase (0.0)	Chlorophyll catabolism						2.02
Ta.5969.1.A1_at	TraesCS3A01G365600.1	Heme-binding-like protein (-141)	Binding						2.06
Ta.18507.1.S1_s_at	No transcript		Hypothetical protein						2.09
Ta.24254.1.S1_a_at	TraesCS4A01G109300.1	Omega-3 fatty acid desaturase (ferredoxin) (0.0)	Lipid metabolism						2.29
	TraesCS4B01G194900.1
	TraesCS4D01G195600.1
Ta.5969.2.S1_x_at	TraesCS3B01G397400.1	Heme-binding-like protein (-144)	Binding						2.29
Ta.5969.3.S1_x_at	TraesCS3B01G397400.1	Heme-binding-like protein (-144)	Binding						2.33
Ta.24254.2.S1_at	No transcript		Hypothetical protein						2.44
TaAffx.58849.1.S1_at	TraesCS2A01G161000.1	Trehalose-phosphate phosphatase (0.0)	Trehalose biosynthesis (related to drought stress)						2.59
	TraesCS2B01G187000.1
	TraesCS2D01G168100.1
Ta.4689.1.S1_at	TraesCS4A01G162200.1	Protein LNK1 isoform (0.0)	Transcriptional coactivator						2.79
Ta.25053.1.S1_at	TraesCS5A01G017900.1	Thaumatin-like protein (-144)	Related to abiotic stress and pathogen tolerance						2.86
TaAffx.56225.1.S1_at	No transcript		Hypothetical protein						2.95	2.88
TaAffx.37424.1.A1_at	TraesCS7B01G103900.1	Polygalacturonase inhibiting protein (0.0)	Carbohydrate metabolism						3.03	3.65
Ta.9719.1.S1_at	TraesCS4B01G198700.1	Two-component response regulator PRR73 (0.0)	Signal transduction response regulator						3.55	3.03
Ta.5824.2.S1_x_at	TraesCS6A01G310400.1	Hypothetical protein	Hypothetical protein						3.63
Ta.8346.1.A1_at	TraesCS4B01G312300.1	Cytochrome P450 (0.0)	Oxidoreductase						3.86
Ta.9385.1.A1_at	TraesCS7B01G292700.1	PDR-type ABC transporter (0.0)	Pleiotropic drug resistance						4
Ta.224.1.S1_at	TraesCS2B01G369100.1	Chitinase (0.0)	Carbohydrate metabolism						4.36
Ta.22339.1.S1_at	No transcript		Hypothetical protein						5.05
Ta.8582.2.S1_x_at	No transcript		Hypothetical protein						6.31
TaAffx.7297.1.S1_at	No transcript		Hypothetical protein						7.26
Ta.97.2.S1_x_at	TraesCS5B01G045100.1	Hypothetical protein	Hypothetical protein						7.84
Ta.8232.1.A1_at	TraesCS5A01G016200.1	PDR-type ABC transporter (0.0)	Pleiotropic drug resistance				-2.23		8.77
Ta.9401.2.S1_x_at	TraesCS2B01G201000.1	Hypothetical protein	Hypothetical protein						13.13
	TraesCS2D01G182000.1
Ta.20727.2.S1_x_at	No transcript		No match							-6.68
TaAffx.78327.1.S1_at	TraesCS6B01G199900.1	Hypothetical protein	Hypothetical protein							-2.76
	TraesCS6D01G161400.1
TaAffx.109232.2.S1_at	No transcript		Hypothetical protein							-2.63
TaAffx.112166.1.S1_at	No transcript		No match							-2.61
TaAffx.128541.42.S1_at	No transcript		Hypothetical protein							-2.48
Ta.30251.1.A1_at	No transcript		Hypothetical protein							2.06
Ta.7948.1.S1_at	TraesCS6A01G088100.1	Hypothetical protein	Hypothetical protein							2.07
	TraesCS6B01G110500.1
TaAffx.77715.1.S1_at	TraesCS3B01G086900.1	G-type lectin S-receptor-like Ser/Thr kinase (0.0)	Ser/Thr kinase related to salt stress tolerance and growth							2.09
Ta.8759.1.S1_at	TraesCS7A01G242600.1	Wall-associated receptor kinase/ Metalloprotease(0.0)	Signaling							2.11
	TraesCS7B01G149000.1
	TraesCS7D01G241300.1
Ta.22674.1.A1_at	TraesCS4A01G320100.1	Protein SRG-1 (0.0)/ ascorbate dependent oxidoreductase (0.0)	Oxidoreductase (response to stress)							2.24
	TraesCS5D01G565100.1
Ta.8780.1.A1_at	TraesCS1D01G013500.1	12-oxophytodienoic acid reductase (0.0)	Lipid and fatty acid metabolism							2.37
Ta.14632.1.S1_at	TraesCS1B01G113500.1	Glutathione S-transferase (-160)	Detoxification (related to biotic and abiotic stress response and plant defense							2.47
	TraesCS1D01G094700.1
Ta.9831.1.S1_s_at	TraesCS2A01G451300.1	PDR-type ABC transporter (0.0)	Pleiotropic drug resistance							2.5
	TraesCS2D01G451100.1
Ta.351.1.S1_at	TraesCS7B01G355200.1	Early salt stress and cold acclimation protein (-73)	Early salt stress and cold tolerance							2.56
TaAffx.100029.1.S1_at	TraesCS5D01G565100.1	Protein SRG-1 (0.0)/ ascorbate dependent oxidoreductase (0.0)	Oxidoreductase (response to stress)							3.16
	TraesCS6D01G3006000.1
	TraesCS6A01G320700.1
Ta.303.2.S1_x_at	TraesCS3B01G152200.1	Glutathione S-transferase (-140)	Detoxification (related to biotic and abiotic stress response and plant defense)							3.23
	TraesCS3B01G152300.1
Ta.8496.1.A1_at	No transcript		Hypothetical protein							3.28
Ta.21768.1.S1_at	TraesCS5B01G526600.1	Ice crystallization inhibition prot (-135)	Frost tolerance							3.87
Ta.10615.1.A1_at	TraesCS2B01G388600.1	Salutaridine reductase (-159)	Nitrogen compound metabolism							3.95
Ta.25487.1.S1_at	TraesCS1A01G422800.1	Cysteine-rich receptor-like kinase (0.0)	Kinase related to biotic and abiotic stress tolerance and seed germination							4.17
Ta.9399.1.S1_at	TraesCS2A01G315600.1	NADPH-dependent 6'-deoxy chalcone synthase (0.0)	Secondary metabolism							4.19
	TraesCS2A01G315700.1
	TraesCS2B01G333900.1
	TraesCS2D01G313700.1
TaAffx.6469.1.S1_at	No transcript		Hypothetical protein							6.3
Ta.10603.1.S1_at	TraesCS3B01G012800.1	Hypothetical protein	Hypothetical protein							7.48
Ta.1907.1.A1_at	TraesCS3A01G509200.1	Abscisic stress-ripening protein ASR (-21)	Protein induced by abiotic stress							12.99
	TraesCS3A01G510700.1
	TraesCSU01G240200.1
TaAffx.107944.1.S1_s_at	No match	No match	No match							13.24
Ta.4717.1.A1_at	TraesCS7B01G102100.1	Hypothetical protein	Hypothetical protein							14.68
TaAffx.112284.1.S1_at	No transcript		No match							17.43
Ta.17721.1.S1_s_at	No transcript		No match							33.67
Ta.26236.1.A1_at	TraesCS5D01G343200.1	Acylglycerol-3-P-O-acyl transferase (0.0)	Lipid metabolism and tolerance to thermal stress							37.7
TaAffx.85702.1.S1_at	No transcript		No match							42.06
Ta.25657.1.S1_at	No transcript		No match							64.31
TaAffx.85840.1.S1_at	No transcript		No match							70.49
Ta.30885.1.S1_at	No transcript		No match							126.09
TaAffx.128583.1.S1_at	TraesCS1A01G204700.1	24-methylen sterol C-methyltransferase (0.0)	Sterol biosynthesis							-2.46
	TraesCS1B01G218300.1
	TraesCS1D01G208000.1
TaAffx.29848.1.S1_at	TraesCS4A01G016300.1	Transcription factor ILI-6 (-45)	Regulation of transcription (related to seed germination. grain size.…)							-2.41
	TraesCS4B01G287900.1
	TraesCS4D01G286600.1
Ta.29866.1.S1_at	TraesCS1B01G470800.1	Esterase (0.0)	Lipid and fatty acid metabolism (related to plant growth and promotion of symbiotic interactions)							-2.4
TaAffx.128541.17.S1_x_at	No transcript		Hypothetical protein							-2.37
Ta.27945.1.S1_x_at	TraesCS5A01G488500.1	Abscisic acid-responsive protein (-159)	Stress tolerance							2.42
	TraesCS5B01G502200.1
	TraesCS5D01G503400.1
TaAffx.5634.1.S1_at	TraesCS3B01G258100.1	Pectinesterase (0.0)	Protein related to stress tolerance and plant growth							2.57
Ta.13965.1.S1_at	No transcript		Hypothetical protein							2.9
TaAffx.109595.1.S1_at	No match	No match	No match							3.28
Ta.21768.1.S1_x_at	TraesCS5B01G526600.1	Ice crystallization inhibition prot (-135)	Frost tolerance							3.94
Ta.1912.1.S1_at	No transcript		Hypothetical protein							4.28
TaAffx.119315.2.S1_at	TraesCS3A01G481600.1	beta-1,3 glucanase (0.0)	Carbohydrate metabolism							4.34
TaAffx.119315.2.S1_x_at	TraesCS3A01G481600.1	beta-1,3 glucanase (0.0)	Carbohydrate metabolism							5.15
Ta.21051.1.S1_at	TraesCS1B01G454500.1	beta-1,3 glucanase (0.0)	Carbohydrate metabolism							5.64
TaAffx.112285.1.S1_at	No match	No match	No match							17.36
TaAffx.86581.1.S1_s_at	No match	No match	No match							23.04
TaAffx.86581.2.S1_x_at	No match	No match	No match							27.29
TaAffx.24129.1.S1_at	No match	No match	No match							73.31
Ta.17550.1.S1_s_at	No match	No match	No match							309.27
TaAffx.106983.1.S1_at	No match	No match	No match							544.78
Ta.5145.3.S1_x_at	TraesCS2A01G049900.1	Nicotianamine synthase (0.0)	Nicotianamine biosynthesis								-4.55
	TraesCS2B01G060800.1
TaAffx.23355.1.S1_at	No transcript		Hypothetical protein								-2.32
Ta.23339.1.S1_at	TraesCS7B01G314500.1	Hypothetical protein	Hypothetical protein								2.15
	TraesCS7D01G407700.1
Ta.13337.1.S1_at	TraesCS2A01G433500.1	Xyloglucan endotransglucosylase protein (0.0)	Carbohydrate metabolism (related to plant growth)								2.42
	TraesCS2D01G431500.1
TaAffx.12101.1.S1_at	No match	No match	No match								4.77
Ta.10599.1.A1_at	No match	No match	No match								8.76
Ta.15072.1.A1_at	TraesCS7A01G368800.1	Hypothetical protein	Hypothetical protein								11.59
Ta.2429.3.S1_x_at	TraesCS3A01G226800.1	50s ribosomal protein L31 (-83)	Ribosomal protein related to plant growth								17.29
	TraesCS3B01G257700.1
	TraesCS3D01G224800.1
TaAffx.112805.1.S1_at	No match	No match	No match								19.16
Ta.30822.1.S1_at	No match	No match	No match								21.25
TaAffx.25796.1.S1_at	No match	No match	No match								27.24
TaAffx.57634.2.S1_at	No match	No match	No match								49.4
Ta.9678.1.S1_at	No match	No match	No match								366.92
Ta.23339.1.S1_at	No transcript		Hypothetical protein								2.84
Ta.21556.1.S1_x_at	No transcript		Hypothetical protein								5.09
Ta.62.1.S1_x_at	TraesCS5A01G183300.1	PR pathogenesis-related protein (-94)	Protein related to defense against pathogens and stress tolerance								5.79
	TraesCS5B01G181500.1
TaAffx.37179.1.A1_at	No match	No match	No match							6.57	9.76
Ta.14184.1.S1_at	No match	No match	No match							15.57	18.26
TaAffx.78858.1.S1_at	No match	No match	No match								21.57
TaAffx.108468.1.S1_at	No match	No match	No match							142.09	80.4
TaAffx.30254.1.S1_at	No match	No match	No match								153.13
Ta.5946.1.S1_at	No match	No match	No match								154.56
Ta.30865.1.S1_at	No match	No match	No match							106.8	382.59
TaAffx.31187.1.S1_at	No transcript		Hypothetical protein			-2.75
Ta.5633.1.S1_a_at	TraesCS6B01G024900.1	Nitrate reductase (0.0)	Nitrogen compound metabolism			2.17	2.02
Ta.19627.1.S1_at	TraesCS2A01G100900.1	Thioredoxin (-168)	Related to oxidative stress. osmotic stress and drought tolerance				2.05
	TraesCS2D01G100500.1
